# Supplementary material for: A dataset of governments’ economic responses to COVID-19
Source: Data Brief. 2023 Feb 27;47:109021. doi: 10.1016/j.dib.2023.109021 (PMC9969749; doi:10.1016/j.dib.2023.109021)
Supplement: Supplementary file 1 [file mmc1.zip]

Archive with 1 entries (1 files):
- raw_data.dta
